# Supplementary material for: From mice to clinical relevance: humanizing neuroscience with human-based model systems
Source: Front Cell Neurosci. 2026 Apr 2;20:1776439. doi: 10.3389/fncel.2026.1776439 (PMC13083016; doi:10.3389/fncel.2026.1776439)
Supplement: Supplementary file 1 [file Table_1.xlsx]

## Sheet: Supp. Table 1
Model system	Relevance	Scalability	Patient specificity	Complexity	Manipulability	Standardization	Key References
Dissociated cells	2	5	3	1	5	5	Silva et al. 2006; Lesuisse et al. 2002; Chow et al. 2022; Ghiasvand et al. 2024
hiPSCs	3	4	5	2	4	3	Taoufik et al. 2018; Trombetta-Lima et al. 2021; Pazzin et al. 2024
Organoids	4	2	5	4	3	2	Porciúncula et al. 2021; Qian et al. 2019; Shou et al. 2020
Brain-on-Chip	3	3	4	3	4	3	Cerutti et al. 2024; Ingber et al. 2022; Pediaditakis et al. 2022
Brain slices	5	2	5	4	3	2	Plug et al. 2024; Croft et al. 2019; Joseph et al. 2025
